# Supplementary material for: Obesity Worsens Gulf War Illness Symptom Persistence Pathology by Linking Altered Gut Microbiome Species to Long-Term Gastrointestinal, Hepatic, and Neuronal Inflammation in a Mouse Model
Source: Nutrients. 2020 Sep 10;12(9):2764. doi: 10.3390/nu12092764 (PMC7551189; doi:10.3390/nu12092764)
Supplement: Supplementary file 1 [file nutrients-12-02764-s001.zip]

Archive with 1 entries (1 files):
- nutrients-903156-supplementary.pptx
